# Supplementary material for: Src Kinases Are Required for a Balanced Production of IL-12/IL-23 in Human Dendritic Cells Activated by Toll-Like Receptor Agonists
Source: PLoS One. 2010 Jul 9;5(7):e11491. doi: 10.1371/journal.pone.0011491 (PMC2901334; doi:10.1371/journal.pone.0011491)
Supplement: Table S1 — (0.11 MB XLS) [file pone.0011491.s001.xls]

## Sheet: Suppl. Table 1
Table S1. List of all genes up-regulated at least 4-fold by stimulation with PolyI:C
PolyI:C					PolyI:C
Agilent Reporter Id	Gene Symbol	Fold change	Effect of PP2 (%)		Agilent Reporter Id	Gene Symbol	Fold change	Effect of PP2 (%)
A_24_P295010	SERPINB9	6.52198	-29.5541		A_24_P341938	ZC3HAV1	19.9192	-55.2003
A_23_P71774	IFNB1	188.722	-73.2374		A_23_P109034	SDC4	7.22802	-36.6172
A_24_P740662	B2M	4.32338	-22.0669		A_24_P353638	SLAMF7	10.9008	-54.5646
A_23_P98350	BIRC3	7.48379	-32.1227		A_23_P94063	ZKSCAN1	4.39709	-38.4871
A_23_P106002	NFKBIA	4.6451	9.8035		A_24_P127641	ENST00000378953	7.87484	-22.9837
A_23_P134176	SOD2	10.4173	-52.7007		A_32_P56759	PARP14	4.6828	-19.0522
A_23_P212089	NFKBIZ	25.893	-33.4554		A_24_P50759	TNF	19.0705	-63.4865
A_24_P23625	ENST00000360954	20.4605	-60.715		A_24_P5856	TNFSF9	16.2214	-33.1473
A_23_P48513	IFI27	5.30087	-63.0399		A_23_P151975	RHCG	7.2173	-16.2669
A_23_P76078	IL23A	18.3532	6.13415		A_23_P25354	P2RX7	5.74784	-66.9752
A_32_P137604	BC018597	8.0821	-13.0278		A_23_P122924	INHBA	5.52142	-17.7943
A_23_P163079	GCH1	16.3897	-63.9633		A_23_P157865	TNC	6.01765	-58.9088
A_23_P49759	CCL1	14.4288	-93.9348		A_23_P400945	ETV3	7.32257	-35.3055
A_23_P38630	SSTR2	7.16065	-77.8725		A_24_P167642	GCH1	17.8383	-60.7732
A_23_P148047	PTGER4	7.32658	-57.0384		A_23_P120572	RIN2	8.23975	-68.7354
A_24_P373976	SDC4	4.42633	-66.3591		A_24_P125839	C21orf91	5.77892	-36.7747
A_23_P29237	APOL3	4.98126	-34.5909		A_24_P278126	NBN	4.92659	-51.1686
A_23_P119202	TNFSF7	12.2991	32.2841		A_23_P402899	SLFN5	7.81264	-6.69071
A_24_P360674	CDKN2B	15.6373	-69.882		A_23_P378588	ARL5B	11.4667	-47.032
A_23_P207564	CCL4	5.70549	1.97702		A_24_P935819	SOD2	12.1692	-69.4039
A_24_P167012	TNFSF15	13.4344	-64.6145		A_23_P388993	ENST00000278590	8.89824	-65.4001
A_23_P207999	PMAIP1	55.9606	-45.8018		A_32_P30004	AF086044	6.42595	-74.0179
A_23_P398294	HIP1R	20.0256	-26.9631		A_24_P157926	TNFAIP3	13.601	-21.0886
A_24_P932388	DB340110	5.5648	-16.4119		A_23_P23639	MCOLN2	7.6049	-43.9092
A_24_P941217	SGPP2	5.22597	0		A_23_P153971	SGPP2	16.3309	-76.6876
A_23_P315364	CXCL2	27.8171	-56.2568		A_23_P74609	G0S2	10.2479	10.7903
A_32_P64570	ANKRD15	4.24237	-59.3474		A_24_P228130	CCL3L3	4.03274	-21.6571
A_32_P87013	IL8	11.8118	-65.8215		A_24_P389612	ENST00000377275	6.96807	-30.967
A_23_P17065	CCL20	57.1908	-70.9768		A_32_P78121	CD743044	6.35006	-61.0199
A_23_P94754	TNFSF15	47.284	-69.0552		A_24_P20607	CXCL11	58.2825	-82.3055
A_23_P328740	LINCR	22.1297	-81.1554		A_32_P165504	BM819787	8.88443	-62.0837
A_23_P214079	SPINK1	9.07986	-90.2391		A_24_P389916	LRRC32	6.98674	-39.8573
A_23_P103496	GBP4	48.8908	-36.8514		A_23_P165624	TNFAIP6	43.9356	-56.7354
A_24_P355816	FLJ11259	5.10252	-42.4367		A_23_P23221	GADD45A	4.7752	27.2098
A_23_P216970	TRAF1	10.8473	-55.3033		A_32_P219520	TNFAIP8	5.42623	-36.9991
A_23_P42353	ETV7	6.10593	-6.24546		A_23_P150394	FXYD6	6.97716	-52.1361
A_23_P427760	PIWIL4	4.47463	-20.4559		A_23_P356616	ABTB2	7.13909	-40.5616
A_23_P321703	BCL2A1	13.8701	-24.7502		A_23_P121064	PTX3	55.0683	-77.986
A_23_P28334	IL18RAP	52.43	-74.5385		A_23_P29773	LAMP3	6.08358	-23.2607
A_23_P125278	CXCL11	153.812	-76.5783		A_24_P707530	THC2336549	10.4786	1.14046
A_24_P388033	HIAT1	4.95588	-32.7273		A_23_P338479	CD274	4.2881	-41.0224
A_23_P359277	ELOVL7	10.6447	-56.0943		A_23_P435394	PTGER4	7.72958	-54.6341
A_23_P321920	CCL3L3	5.2829	-31.798		A_23_P209394	CFLAR	5.3216	-49.9826
A_24_P250922	PTGS2	53.0062	-38.0768		A_23_P152002	BCL2A1	20.9766	-26.5812
A_23_P2307	RHEBL1	8.45216	14.9425		A_23_P202484	ZNF503	7.63411	-26.2149
A_23_P69310	CCRL2	5.00344	-59.8267		A_24_P77008	PTGS2	28.7249	-48.3197
A_23_P207058	SOCS3	7.36839	-18.5142		A_23_P819	ISG15	11.4268	-10.794
A_32_P219581	CR593560	10.6411	-56.1077		A_23_P371155	WTAP	6.96861	-66.1732
A_23_P138680	IL15RA	18.6351	-20.8363		A_23_P404778	TLL2	11.9068	-53.0958
A_32_P60632	BE175081	6.25535	-41.0479		A_23_P30736	HLA-DOB	6.82742	-38.5421
A_32_P166272	THC2313495	4.64539	-36.8158		A_24_P506977	LOC285958	4.39268	-26.2486
A_23_P82868	PLAT	34.4383	-89.3245		A_23_P79518	IL1B	40.9818	-9.67433
A_23_P332190	IRF8	5.23569	-64.0451		A_24_P214598	PPM1K	6.68496	-11.5761
A_23_P62652	SLAMF1	6.23168	-13.3619		A_23_P326160	ZC3H12A	9.73628	-38.5045
A_23_P99163	FLJ11259	5.35661	-44.5261		A_23_P133408	CSF2	7.20236	-83.7164
A_32_P491904	LOC285535	4.74264	-10.0631		A_23_P120345	PELI1	14.0081	-59.2803
A_23_P119478	EBI3	7.98432	-45.4191		A_24_P237270	ADORA2A	9.1822	-20.3973
A_23_P52647	EHD1	5.08282	-16.5392		A_32_P44394	AIM2	28.7301	-63.9808
A_23_P42257	IER3	5.23105	-32.8563		A_23_P500130	ANKRD15	6.80715	-70.6909
A_23_P373619	IL28B	26.5402	-59.3144		A_32_P80295	A_32_P80295	8.09157	-66.2446
A_23_P211015	C21orf91	6.04562	-31.7258		A_23_P421423	TNFAIP2	9.69694	-9.14014
A_23_P7144	CXCL1	109.781	-45.6608		A_23_P72096	IL1A	86.9142	-84.4254
A_24_P114249	GALNT3	11.2051	-51.1578		A_24_P89891	TRAF1	7.911	-40.7201
A_23_P71037	IL6	88.9887	-53.3095		A_32_P99533	AI423557	9.2487	-24.034
A_23_P376488	TNF	26.5373	-21.2927		A_24_P36898	ENST00000294663	8.59198	-44.2515
A_23_P57036	CD40	4.64275	-11.305		A_23_P18452	CXCL9	158.114	-77.2399
A_24_P535256	AK001903	7.2506	-50.5333		A_23_P323761	TRAF3IP3	5.17734	51.7706
A_32_P108156	BIC	19.592	-63.55		A_24_P927090	AF116678	29.6171	-14.5582
A_23_P167599	FLJ20152	4.90258	-1.05403		A_23_P409438	IL28A	44.1475	-61.0701
A_23_P7560	IL12B	45.0633	-81.1259		A_24_P409265	DENND4A	4.09863	-40.9717
A_24_P45446	GBP4	29.9447	-43.7305		A_23_P23947	MAP3K8	19.1372	-28.8121
A_24_P943997	ARL5B	9.13351	-49.9143		A_23_P128050	BCL2L14	24.5692	-72.1654
A_23_P71570	OSR2	20.2207	1.14918
