# Supplementary material for: Src Kinases Are Required for a Balanced Production of IL-12/IL-23 in Human Dendritic Cells Activated by Toll-Like Receptor Agonists
Source: PLoS One. 2010 Jul 9;5(7):e11491. doi: 10.1371/journal.pone.0011491 (PMC2901334; doi:10.1371/journal.pone.0011491)
Supplement: Table S2 — (0.11 MB XLS) [file pone.0011491.s002.xls]

## Sheet: Suppl. Table 2
Table S2. List of all genes up-regulated at least 4-fold by stimulation with R848
R848					R848
Agilent Reporter Id	Gene Symbol	Fold change	Effect of PP2 (%)		Agilent Reporter Id	Gene Symbol	Fold change	Effect of PP2 (%)
A_32_P79396	PBEF1	4.87091	-63.7998		A_23_P7560	IL12B	91.0641	-85.6608
A_23_P71530	TNFRSF11B	6.66867	0		A_23_P35092	IL19	12.4494	-92.3444
A_23_P214222	MARCKS	7.37498	-27.5567		A_23_P30024	NFKB1	5.44967	-48.5287
A_24_P184295	EHD1	7.39428	-57.3937		A_23_P204941	GJB2	4.71576	-43.7122
A_23_P17053	IL1F9	27.7722	-93.8703		A_23_P340848	PTGIR	6.09633	32.5556
A_24_P295010	SERPINB9	9.0361	-52.9884		A_24_P166527	TNFAIP3	6.02947	-55.814
A_32_P177685	AA665072	5.52885	-8.62515		A_23_P45871	IFI44L	4.86875	-96.7312
A_23_P21560	FAM49A	4.0682	-6.94607		A_32_P219368	WTAP	4.57823	-75.8767
A_23_P98350	BIRC3	16.8227	-60.9766		A_23_P150018	DUSP5	5.038	-69.4818
A_23_P134176	SOD2	4.92168	-59.8183		A_23_P76658	CG018	6.50645	-23.4453
A_23_P212089	NFKBIZ	19.6545	-59.1873		A_32_P225806	AK094950	4.48212	-65.7297
A_24_P23625	ENST00000360954	24.9334	-79.8726		A_24_P251764	CXCL3	15.0269	-42.7645
A_23_P321388	IBRDC3	4.25235	-73.9134		A_23_P160449	PPP1R15B	4.09193	-57.9447
A_23_P152838	CCL5	13.9217	-45.3881		A_32_P107372	GBP1	4.35726	-54.829
A_24_P183150	CXCL3	20.6388	-39.5718		A_32_P164916	AL833005	4.20982	-83.2103
A_23_P76078	IL23A	41.4147	101.855		A_24_P353638	SLAMF7	7.90524	-61.732
A_24_P122137	LIF	7.77763	-89.2941		A_24_P110770	MYO1G	7.22942	-60.0903
A_23_P163079	GCH1	6.38342	0		A_24_P50759	TNF	17.0132	-66.2867
A_23_P49759	CCL1	8.53062	-88.5264		A_24_P5856	TNFSF9	19.2834	-33.0937
A_24_P592591	THC2270231	7.20636	-69.6956		A_23_P122924	INHBA	4.13085	-31.1934
A_23_P207564	CCL4	6.36813	-27.1397		A_23_P157865	TNC	5.22492	-75.5164
A_32_P139400	A_32_P139400	4.23276	-74.2136		A_24_P167642	GCH1	6.55479	-65.4753
A_24_P167012	TNFSF15	6.15483	0		A_23_P319617	CHST7	6.19356	-6.31521
A_23_P124642	RASGRP1	10.0877	-61.1827		A_23_P133095	RAPGEF2	5.69521	-25.3759
A_23_P95755	PFKFB3	4.13357	-59.9634		A_24_P935819	SOD2	6.81862	4.33533
A_23_P315364	CXCL2	16.3291	-42.231		A_32_P30004	AF086044	6.75652	-72.7275
A_23_P116286	AMPD3	4.29322	-61.7015		A_24_P157926	TNFAIP3	7.50717	-5.13255
A_23_P74278	PDE4B	11.4522	117.355		A_23_P23639	MCOLN2	15.439	-63.5644
A_32_P64570	ANKRD15	8.30517	-72.0105		A_32_P38323	SERPINB9	6.48573	0
A_32_P87013	IL8	33.2493	-82.686		A_23_P153971	SGPP2	14.7583	-68.1006
A_23_P17065	CCL20	69.1487	-77.3679		A_32_P125402	THC2314822	11.5346	-51.5291
A_23_P94754	TNFSF15	10.6961	-87.759		A_24_P201994	GPR132	8.62426	-37.5816
A_23_P25674	CKB	7.82608	-19.186		A_23_P109436	ADORA2A	13.38	-39.5534
A_23_P97141	RGS1	4.95265	-76.8881		A_32_P78121	CD743044	8.84781	0
A_23_P305060	PBEF1	7.68385	-63.6723		A_32_P158181	THC2437757	20.4649	-91.195
A_23_P103496	GBP4	6.95625	0		A_23_P165624	TNFAIP6	60.795	-64.3402
A_24_P355816	FLJ11259	5.35216	-47.9047		A_23_P214766	HIVEP2	8.49039	-27.4678
A_23_P216970	TRAF1	9.55066	-33.0478		A_23_P23221	GADD45A	4.98499	122.433
A_23_P42746	NCF1	16.0688	-82.8956		A_32_P219520	TNFAIP8	4.57173	-30.5207
A_23_P41344	EREG	14.087	58.7047		A_23_P356616	ABTB2	7.34163	-55.277
A_23_P321703	BCL2A1	4.14083	-40.042		A_23_P121064	PTX3	28.4959	-90.5215
A_23_P128215	SOCS2	4.08405	-4.76788		A_23_P29773	LAMP3	10.1371	-42.1405
A_23_P13094	MMP10	6.10885	0		A_23_P338479	CD274	4.95457	-64.7706
A_23_P49136	LOC161931	16.7324	-75.0538		A_23_P150693	FJX1	11.0247	-63.4964
A_23_P359277	ELOVL7	12.219	-85.166		A_23_P152002	BCL2A1	5.60223	-39.9092
A_24_P250922	PTGS2	83.5409	-47.168		A_24_P77008	PTGS2	47.8305	-57.1841
A_23_P404494	IL7R	6.83035	-49.275		A_23_P110712	DUSP1	4.4733	-64.07
A_23_P207058	SOCS3	6.8172	-59.5433		A_23_P371155	WTAP	4.697	-68.5391
A_32_P219581	CR593560	46.6036	-59.2904		A_24_P257416	CXCL2	12.9141	-41.7223
A_23_P152926	GP1BA	12.9629	-64.065		A_24_P506977	LOC285958	6.80724	-27.0661
A_24_P261259	PFKFB3	4.12116	-48.6522		A_23_P138760	CLCF1	14.9157	3.04142
A_23_P138680	IL15RA	10.6445	-43.7374		A_23_P33643	ENST00000381961	5.54628	-83.7638
A_32_P95894	N28017	6.37467	18.8084		A_23_P32414	RP6-213H19.1	5.08808	-44.3021
A_23_P82868	PLAT	40.992	-91.0714		A_23_P326160	ZC3H12A	9.59345	-40.829
A_23_P26024	C15orf48	4.50354	-61.7044		A_23_P110212	ACSL1	4.6548	-75.1591
A_23_P62652	SLAMF1	30.3587	-69.1047		A_23_P68031	STAT4	8.86229	-55.4107
A_23_P99163	FLJ11259	5.08148	-51.5342		A_24_P237270	ADORA2A	13.1594	-33.1828
A_23_P119478	EBI3	12.8861	-54.0002		A_24_P142118	THBS1	11.6709	-64.9477
A_23_P62890	GBP1	5.96578	-66.844		A_23_P126735	IL10	9.67539	-83.1145
A_23_P52647	EHD1	11.1111	-60.1459		A_23_P500130	ANKRD15	7.76782	-66.7405
A_23_P42257	IER3	7.1134	-27.971		A_32_P80295	A_32_P80295	4.60777	-52.1039
A_23_P215037	WTAP	6.16252	-80.0241		A_23_P72096	IL1A	53.1759	-92.4275
A_23_P50349	TRIP10	4.13151	-26.5691		A_24_P319113	P2RX7	7.39838	-81.351
A_23_P7144	CXCL1	83.2426	-20.4348		A_24_P89891	TRAF1	7.31101	12.7428
A_23_P97402	CAMK1G	5.90825	-58.2583		A_23_P67224	TNFSF9	16.7801	-53.0121
A_23_P352266	BCL2	4.46011	-60.1757		A_24_P411186	BCL11A	4.703	-27.1302
A_32_P116203	NCF1	16.5009	-84.3144		A_24_P696924	BC022398	11.1565	-29.5691
A_23_P71037	IL6	65.9006	-73.7949		A_24_P192485	TNFRSF11B	7.98482	0
A_23_P376488	TNF	20.9261	-34.1298		A_23_P323761	TRAF3IP3	4.30451	-9.10858
A_23_P62647	SLAMF1	30.4247	-56.9976		A_24_P927090	AF116678	15.2195	-43.2453
A_24_P535256	AK001903	12.5157	-67.0068		A_24_P408772	PBEF1	6.79027	-75.2834
A_32_P108156	BIC	11.0028	-70.9202		A_23_P329261	KCNJ2	15.9319	-46.5819
A_23_P256487	ENST00000381577	5.68067	-70.5938		A_24_P406060	IBRDC2	6.38395	-39.4676
A_23_P128808	GPR132	4.46921	-26.7401		A_23_P23947	MAP3K8	19.7445	-53.502
A_23_P56938	REL	5.72331	-26.5471		A_23_P56213	GRAMD1A	4.18414	-47.355
A_23_P1602	CDC42EP2	11.706	-27.8165
